# Supplementary material for: Association among blood pressure, end-tidal carbon dioxide, peripheral oxygen saturation and mortality in prehospital post-resuscitation care
Source: Resusc Plus. 2024 Feb 13;17:100577. doi: 10.1016/j.resplu.2024.100577 (PMC10875297; doi:10.1016/j.resplu.2024.100577)
Supplement: Supplementary data 3 [file mmc3.xlsx]

## Sheet: Sheet1
	30-day risk table with subgroup of patients with initial shockable rhythm
				SpO2
	SBP	EtCO2	<94	94-98	>=98
	<100	<4	1.8815	2.10134	1.77529
	<100	4-4.5	1.50311	1.71341	1.40454
	<100	>=4.5	1.57806	1.79152	1.47741
	100-120	<4	1.41246	1.61808	1.31678
	100-120	4-4.5	1.08172	1.26208	1
	100-120	>=4.5	1.14504	1.33125	1.06024
	>=120	<4	1.49603	1.706	1.39767
	>=120	4-4.5	1.15423	1.34125	1.06899
	>=120	>=4.5	1.22006	1.41257	1.13185
	1-year risk table with subgroup of patients with initial shockable rhythm
				SpO2
	SBP	EtCO2	<94	94-98	>=98
	<100	<4	2.05858	2.07575	1.85251
	<100	4-4.5	1.58686	1.60476	1.37979
	<100	>=4.5	1.64175	1.65971	1.43315
	100-120	<4	1.64318	1.66115	1.43455
	100-120	4-4.5	1.18329	1.19964	1
	100-120	>=4.5	1.23367	1.25033	1.04624
	>=120	<4	1.7437	1.76166	1.53338
	>=120	4-4.5	1.27599	1.29288	1.08534
	>=120	>=4.5	1.32796	1.34511	1.13367
